# Supplementary material for: Synthesis, DFT Analyses, Antiproliferative Activity, and Molecular Docking Studies of Curcumin Analogues
Source: Plants (Basel). 2022 Oct 25;11(21):2835. doi: 10.3390/plants11212835 (PMC9655326; doi:10.3390/plants11212835)
Supplement: Supplementary file 1 [file plants-11-02835-s001.zip]

Archive with 1 entries (1 files):
- plants-1932114-supplementary.pdf
